# Supplementary material for: Comparison of outcomes between video laryngoscopy and flexible fiberoptic bronchoscopy for endotracheal intubation in adults with cervical neck immobilization: A systematic review and meta-analysis of randomized controlled trials
Source: PLoS One. 2024 Nov 15;19(11):e0313280. doi: 10.1371/journal.pone.0313280 (PMC11567517; doi:10.1371/journal.pone.0313280)
Supplement: S2 Table — (XLSX) [file pone.0313280.s003.xlsx]

## Sheet: Sheet1
Table S3 The data of meta-analysis
	Intubation time
	VL			FFS
	mean	SD	total	mean	SD	total
Abdullah 2013	51.4	14.5	30	63.5	34.2	30
Yumul 2014	35	22	70	59	36	70
Wahba 2012	26	5	25	72	11	25
Shulman 2001	38	9	25	60	19	25
Choi 2023	28.4	4.54	166	57.7	7.77	164
Gill 2015	17.9	3.07	32	40	7.28	32
	Mean arterial pressure after intubation
	VL			FFS
`	mean	SD	total	mean	SD	total
Yumul 2014	86	12	70	89	18	70
Wahba 2012	83	7	25	92	7.6	25
Gill 2015	107.25	14.38	32	89.47	11.26	32
	Heart rate after intubation
	VL			FFS
	mean	SD	total	mean	SD	total
Yumul 2014	82	13	70	89	14	70
Wahba 2012	83	11	25	72	6.3	25
Choi 2023	109.7	17.16	166	94.84	12.97	164
	Successful first-attempt intubation rate
	VL		FFS
	Events	Total	Events	Total
Abdullah 2013	30	30	30	30
Yumul 2014	70	70	70	70
Wahba 2012	25	25	25	25
Shulman 2001	25	25	23	25
Choi 2023	166	166	164	164
Gill 2015	32	32	32	32
	Overall intubation success rate
	VL		FFS
	Events	Total	Events	Total
Abdullah 2013	27	30	24	30
Yumul 2014	58	70	55	70
Wahba 2012	22	25	18	25
Shulman 2001	25	25	15	25
Choi 2023	164	166	149	164
Gill 2015	32	32	32	32
	Sore throat
	VL		FFS
	Events	Total	Events	Total
Abdullah 2013	3	30	3	30
Yumul 2014	14	70	10	70
Wahba 2012	2	25	4	25
Choi 2023	70	166	68	164
	Risk of tissue damage
	VL		FFS
	Events	Total	Events	Total
Abdullah 2013	3	30	2	30
Yumul 2014	3	70	1	70
Choi 2023	64	166	77	164
Date 8 Apr 2024	Name of data extractors:Review Manager Version 5.4
