# Supplementary material for: Comparison of outcomes between video laryngoscopy and flexible fiberoptic bronchoscopy for endotracheal intubation in adults with cervical neck immobilization: A systematic review and meta-analysis of randomized controlled trials
Source: PLoS One. 2024 Nov 15;19(11):e0313280. doi: 10.1371/journal.pone.0313280 (PMC11567517; doi:10.1371/journal.pone.0313280)
Supplement: S3 Table — (XLSX) [file pone.0313280.s004.xlsx]

## Sheet: Sheet 1
Study	D1	D2	D3	D4	D5	D6	D7	Overall
Abdullah (2013)	Low	Low	Low	Low	Low	Low	Unclear	Low
Yumul (2014)	Low	Low	Low	Low	Low	Unclear	Low	Low
Wahba (2012)	Low	Low	Unclear	Low	Low	Low	Unclear	Low
Shulman (2001)	Low	Low	High	Unclear	Low	Low	Unclear	Low
Choi (2023)	Low	Low	Low	Low	Low	Low	Low	Low
Gill (2015)	Low	Low	Unclear	Low	Low	Low	Low	Low
	D1=Random sequence generation
	D2=Allocation concealment
	D3=Blinding of participants and personnel
	D4=Blinding of outcome assessment
	D5=Incomplete outcome data
	D6=Selective reporting
	D7=Other sources of bias
